# Supplementary material for: Texture-Modified Soy Protein Gels Using Transglutaminase and Agar for Elderly Dysphagia Management
Source: Gels. 2025 Apr 20;11(4):303. doi: 10.3390/gels11040303 (PMC12026642; doi:10.3390/gels11040303)
Supplement: Supplementary file 1 [file gels-11-00303-s001.zip]

Archive with 1 entries (1 files):
- gels-3590082-supplementary.pdf
